# Supplementary material for: Silver-Catalyzed Radical Umpolung Cross-Coupling of Silyl Enol Ethers with Activated Methylene Compounds: Access to Diverse Tricarbonyl Derivatives
Source: J Org Chem. 2024 Jun 15;89(13):9298–302. doi: 10.1021/acs.joc.4c00310 (PMC11232002; doi:10.1021/acs.joc.4c00310)
Supplement: Supplementary file 2 — jo4c00310_si_002.zip [file jo4c00310_si_002.zip]

Archive with 751 entries (593 files):
- FID/3a/
- FID/3a/3a-13C/
- FID/3a/3a-13C/3a-C.jdf
- FID/3a/3a-1H/
- FID/3a/3a-1H/acqu
- FID/3a/3a-1H/acqus
- FID/3a/3a-1H/audita.txt
- FID/3a/3a-1H/fid
- FID/3a/3a-1H/format.temp
- FID/3a/3a-1H/fq1list
- FID/3a/3a-1H/pdata/
- FID/3a/3a-1H/pdata/1/
- FID/3a/3a-1H/pdata/1/outd
- FID/3a/3a-1H/pdata/1/proc
- FID/3a/3a-1H/pdata/1/procs
- FID/3a/3a-1H/pdata/1/title
- FID/3a/3a-1H/prosol_History
- FID/3a/3a-1H/pulseprogram
- FID/3a/3a-1H/scon2
- FID/3a/3a-1H/shimvalues
- FID/3a/3a-1H/specpar
- FID/3a/3a-1H/uxnmr.info
- FID/3a/3a-1H/uxnmr.par
- FID/3aa/
- FID/3aa/3aa-13C/
- FID/3aa/3aa-13C/3aaC.jdf
- FID/3aa/3aa-1H/
- FID/3aa/3aa-1H/acqu
- FID/3aa/3aa-1H/acqus
- FID/3aa/3aa-1H/audita.txt
- FID/3aa/3aa-1H/fid
- FID/3aa/3aa-1H/format.temp
- FID/3aa/3aa-1H/fq1list
- FID/3aa/3aa-1H/pdata/
- FID/3aa/3aa-1H/pdata/1/
- FID/3aa/3aa-1H/pdata/1/outd
- FID/3aa/3aa-1H/pdata/1/proc
- FID/3aa/3aa-1H/pdata/1/procs
- FID/3aa/3aa-1H/pdata/1/title
- FID/3aa/3aa-1H/prosol_History
- FID/3aa/3aa-1H/pulseprogram
- FID/3aa/3aa-1H/scon2
- FID/3aa/3aa-1H/shimvalues
- FID/3aa/3aa-1H/specpar
- FID/3aa/3aa-1H/uxnmr.info
- FID/3aa/3aa-1H/uxnmr.par
- FID/3b/
- FID/3b/3b-13C/
- FID/3b/3b-13C/3bC.jdf
- FID/3b/3b-1H/
- FID/3b/3b-1H/acqu
- FID/3b/3b-1H/acqus
- FID/3b/3b-1H/audita.txt
- FID/3b/3b-1H/fid
- FID/3b/3b-1H/format.temp
- FID/3b/3b-1H/fq1list
- FID/3b/3b-1H/pdata/
- FID/3b/3b-1H/pdata/1/
- FID/3b/3b-1H/pdata/1/outd
- FID/3b/3b-1H/pdata/1/proc
- FID/3b/3b-1H/pdata/1/procs
- FID/3b/3b-1H/pdata/1/title
- FID/3b/3b-1H/prosol_History
- FID/3b/3b-1H/pulseprogram
- FID/3b/3b-1H/scon2
- FID/3b/3b-1H/shimvalues
- FID/3b/3b-1H/specpar
- FID/3b/3b-1H/uxnmr.info
- FID/3b/3b-1H/uxnmr.par
- FID/3c/
- FID/3c/3c-13C/
- FID/3c/3c-13C/3c-C.jdf
- FID/3c/3c-1H/
- FID/3c/3c-1H/acqu
- FID/3c/3c-1H/acqus
- FID/3c/3c-1H/audita.txt
- FID/3c/3c-1H/fid
- FID/3c/3c-1H/format.temp
- FID/3c/3c-1H/fq1list
- FID/3c/3c-1H/pdata/
- FID/3c/3c-1H/pdata/1/
- FID/3c/3c-1H/pdata/1/outd
- FID/3c/3c-1H/pdata/1/proc
- FID/3c/3c-1H/pdata/1/procs
- FID/3c/3c-1H/pdata/1/title
- FID/3c/3c-1H/prosol_History
- FID/3c/3c-1H/pulseprogram
- FID/3c/3c-1H/scon2
- FID/3c/3c-1H/shimvalues
- FID/3c/3c-1H/specpar
- FID/3c/3c-1H/uxnmr.info
- FID/3c/3c-1H/uxnmr.par
- FID/3d/
- FID/3d/3d-13C/
- FID/3d/3d-13C/3dC.jdf
- FID/3d/3d-1H/
- FID/3d/3d-1H/acqu
- FID/3d/3d-1H/acqus
- FID/3d/3d-1H/audita.txt
- FID/3d/3d-1H/fid
- FID/3d/3d-1H/format.temp
- FID/3d/3d-1H/fq1list
- FID/3d/3d-1H/pdata/
- FID/3d/3d-1H/pdata/1/
- FID/3d/3d-1H/pdata/1/outd
- FID/3d/3d-1H/pdata/1/proc
- FID/3d/3d-1H/pdata/1/procs
- FID/3d/3d-1H/pdata/1/title
- FID/3d/3d-1H/prosol_History
- FID/3d/3d-1H/pulseprogram
- FID/3d/3d-1H/scon2
- FID/3d/3d-1H/shimvalues
- FID/3d/3d-1H/specpar
- FID/3d/3d-1H/uxnmr.info
- FID/3d/3d-1H/uxnmr.par
- FID/3e/
- FID/3e/3e-13C/
- FID/3e/3e-13C/3eC.jdf
- FID/3e/3e-1H/
- FID/3e/3e-1H/acqu
- FID/3e/3e-1H/acqus
- FID/3e/3e-1H/audita.txt
- FID/3e/3e-1H/fid
- FID/3e/3e-1H/format.temp
- FID/3e/3e-1H/fq1list
- FID/3e/3e-1H/pdata/
- FID/3e/3e-1H/pdata/1/
- FID/3e/3e-1H/pdata/1/outd
- FID/3e/3e-1H/pdata/1/proc
- FID/3e/3e-1H/pdata/1/procs
- FID/3e/3e-1H/pdata/1/title
- FID/3e/3e-1H/prosol_History
- FID/3e/3e-1H/pulseprogram
- FID/3e/3e-1H/scon2
- FID/3e/3e-1H/shimvalues
- FID/3e/3e-1H/specpar
- FID/3e/3e-1H/uxnmr.info
- FID/3e/3e-1H/uxnmr.par
- FID/3f/
- FID/3f/3f-13C/
- FID/3f/3f-13C/3f-C.jdf
- FID/3f/3f-19F/
- FID/3f/3f-19F/acqu
- FID/3f/3f-19F/acqus
- FID/3f/3f-19F/audita.txt
- FID/3f/3f-19F/cpdprg2
- FID/3f/3f-19F/fid
- FID/3f/3f-19F/format.temp
- FID/3f/3f-19F/fq1list
- FID/3f/3f-19F/pdata/
- FID/3f/3f-19F/pdata/1/
- FID/3f/3f-19F/pdata/1/outd
- FID/3f/3f-19F/pdata/1/proc
- FID/3f/3f-19F/pdata/1/procs
- FID/3f/3f-19F/pdata/1/title
- FID/3f/3f-19F/prosol_History
- FID/3f/3f-19F/pulseprogram
- FID/3f/3f-19F/scon2
- FID/3f/3f-19F/shimvalues
- FID/3f/3f-19F/specpar
- FID/3f/3f-19F/uxnmr.info
- FID/3f/3f-19F/uxnmr.par
- FID/3f/3f-1H/
- FID/3f/3f-1H/acqu
- FID/3f/3f-1H/acqus
- FID/3f/3f-1H/audita.txt
- FID/3f/3f-1H/fid
- FID/3f/3f-1H/format.temp
- FID/3f/3f-1H/fq1list
- FID/3f/3f-1H/pdata/
- FID/3f/3f-1H/pdata/1/
- FID/3f/3f-1H/pdata/1/outd
- FID/3f/3f-1H/pdata/1/proc
- FID/3f/3f-1H/pdata/1/procs
- FID/3f/3f-1H/pdata/1/title
- FID/3f/3f-1H/prosol_History
- FID/3f/3f-1H/pulseprogram
- FID/3f/3f-1H/scon2
- FID/3f/3f-1H/shimvalues
- FID/3f/3f-1H/specpar
- FID/3f/3f-1H/uxnmr.info
- FID/3f/3f-1H/uxnmr.par
- FID/3g/
- FID/3g/3g-13C/
- FID/3g/3g-13C/3g-C.jdf
- FID/3g/3g-1H/
- FID/3g/3g-1H/acqu
- FID/3g/3g-1H/acqus
- FID/3g/3g-1H/audita.txt
- FID/3g/3g-1H/fid
- FID/3g/3g-1H/format.temp
- FID/3g/3g-1H/fq1list
- FID/3g/3g-1H/pdata/
- FID/3g/3g-1H/pdata/1/
- FID/3g/3g-1H/pdata/1/outd
- FID/3g/3g-1H/pdata/1/proc
- FID/3g/3g-1H/pdata/1/procs
- FID/3g/3g-1H/pdata/1/title
- FID/3g/3g-1H/prosol_History
- FID/3g/3g-1H/pulseprogram
- FID/3g/3g-1H/scon2
- FID/3g/3g-1H/shimvalues
- FID/3g/3g-1H/specpar
- FID/3g/3g-1H/uxnmr.info
- FID/3g/3g-1H/uxnmr.par
- FID/3h/
- FID/3h/3h-13C/
- FID/3h/3h-13C/acqu
- FID/3h/3h-13C/acqus
- FID/3h/3h-13C/audita.txt
- FID/3h/3h-13C/cpdprg2
- FID/3h/3h-13C/fid
- FID/3h/3h-13C/format.temp
- FID/3h/3h-13C/fq1list
- FID/3h/3h-13C/pdata/
- FID/3h/3h-13C/pdata/1/
- FID/3h/3h-13C/pdata/1/outd
- FID/3h/3h-13C/pdata/1/proc
- FID/3h/3h-13C/pdata/1/procs
- FID/3h/3h-13C/pdata/1/title
- FID/3h/3h-13C/prosol_History
- FID/3h/3h-13C/pulseprogram
- FID/3h/3h-13C/scon2
- FID/3h/3h-13C/shimvalues
- FID/3h/3h-13C/specpar
- FID/3h/3h-13C/uxnmr.info
- FID/3h/3h-13C/uxnmr.par
- FID/3h/3h-1H/
- FID/3h/3h-1H/acqu
- FID/3h/3h-1H/acqus
- FID/3h/3h-1H/audita.txt
- FID/3h/3h-1H/fid
- FID/3h/3h-1H/format.temp
- FID/3h/3h-1H/fq1list
- FID/3h/3h-1H/pdata/
- FID/3h/3h-1H/pdata/1/
- FID/3h/3h-1H/pdata/1/outd
- FID/3h/3h-1H/pdata/1/proc
- FID/3h/3h-1H/pdata/1/procs
- FID/3h/3h-1H/pdata/1/title
- FID/3h/3h-1H/prosol_History
- FID/3h/3h-1H/pulseprogram
- FID/3h/3h-1H/scon2
- FID/3h/3h-1H/shimvalues
- FID/3h/3h-1H/specpar
- FID/3h/3h-1H/uxnmr.info
- FID/3h/3h-1H/uxnmr.par
- FID/3i/
- FID/3i/3i-13C/
- FID/3i/3i-13C/3i-C.jdf
- FID/3i/3i-1H/
- FID/3i/3i-1H/acqu
- FID/3i/3i-1H/acqus
- FID/3i/3i-1H/audita.txt
- FID/3i/3i-1H/fid
- FID/3i/3i-1H/format.temp
- FID/3i/3i-1H/fq1list
- FID/3i/3i-1H/pdata/
- FID/3i/3i-1H/pdata/1/
- FID/3i/3i-1H/pdata/1/outd
- FID/3i/3i-1H/pdata/1/proc
- FID/3i/3i-1H/pdata/1/procs
- FID/3i/3i-1H/pdata/1/title
- FID/3i/3i-1H/prosol_History
- FID/3i/3i-1H/pulseprogram
- FID/3i/3i-1H/scon2
- FID/3i/3i-1H/shimvalues
- FID/3i/3i-1H/specpar
- FID/3i/3i-1H/uxnmr.info
- FID/3i/3i-1H/uxnmr.par
- FID/3j/
- FID/3j/3j-13C/
- FID/3j/3j-13C/3j-C.jdf
- FID/3j/3j-1H/
- FID/3j/3j-1H/acqu
- FID/3j/3j-1H/acqus
- FID/3j/3j-1H/audita.txt
- FID/3j/3j-1H/fid
- FID/3j/3j-1H/format.temp
- FID/3j/3j-1H/fq1list
- FID/3j/3j-1H/pdata/
- FID/3j/3j-1H/pdata/1/
- FID/3j/3j-1H/pdata/1/outd
- FID/3j/3j-1H/pdata/1/proc
- FID/3j/3j-1H/pdata/1/procs
- FID/3j/3j-1H/pdata/1/title
- FID/3j/3j-1H/prosol_History
- FID/3j/3j-1H/pulseprogram
- FID/3j/3j-1H/scon2
- FID/3j/3j-1H/shimvalues
- FID/3j/3j-1H/specpar
- FID/3j/3j-1H/uxnmr.info
- FID/3j/3j-1H/uxnmr.par
- FID/3k/
- FID/3k/3k-13C/
- FID/3k/3k-13C/3k-C.jdf
- FID/3k/3k-1H/
- FID/3k/3k-1H/acqu
- FID/3k/3k-1H/acqus
- FID/3k/3k-1H/audita.txt
[truncated: 451 more entries]
