# Supplementary material for: Silver-Catalyzed Radical Umpolung Cross-Coupling of Silyl Enol Ethers with Activated Methylene Compounds: Access to Diverse Tricarbonyl Derivatives
Source: J Org Chem. 2024 Jun 15;89(13):9298–302. doi: 10.1021/acs.joc.4c00310 (PMC11232002; doi:10.1021/acs.joc.4c00310)
Supplement: Supplementary file 2 — jo4c00310_si_002.zip [file jo4c00310_si_002.zip › FID/3a/3a-1H/acqus]

##TITLE= Parameter file, TOPSPIN		Version 3.2
##JCAMPDX= 5.0
##DATATYPE= Parameter Values
##NPOINTS= 11	$$ modification sequence number
##ORIGIN= Bruker BioSpin GmbH
##OWNER= nmr
$$ 2024-04-17 09:59:23.444 +0800  nmr@CZC2222X4P
$$ D:/data/DBX/nmr/17042024-WXS2054/1/acqus
$$ process C:\Bruker\TOPSPIN\prog\mod\shimcntl.exe
##$ACQT0= -1.93277306917335
##$AMP= (0..31)
100 100 100 100 100 100 100 100 100 100 100 100 100 100 100 100 100 100
100 100 100 100 100 100 100 100 100 100 100 100 100 100
##$AMPCOIL= (0..19)
0 0 0 0 0 0 0 0 0 0 0 0 0 0 0 0 0 0 0 0
##$ANAVPT= -1
##$AQSEQ= 0
##$AQ_mod= 3
##$AUNM= <au_zg>
##$AUTOPOS= <23 >
##$BF1= 400.13
##$BF2= 400.13
##$BF3= 400.13
##$BF4= 400.13
##$BF5= 400.13
##$BF6= 400.13
##$BF7= 400.13
##$BF8= 400.13
##$BYTORDA= 0
##$CAGPARS= (0..11)
0 0 0 0 0 0 0 0 0 0 0 0
##$CFDGTYP= 0
##$CFRGTYP= 9
##$CHEMSTR= <none>
##$CNST= (0..63)
1 1 1 1 1 1 1 1 1 1 1 1 1 1 1 1 1 1 1 1 1 1 1 1 1 1 1 1 1 1 1 1 1 1 1 1
1 1 1 1 1 1 1 1 1 1 1 1 1 1 1 1 1 1 1 1 1 1 1 1 1 1 1 1
##$CPDPRG= (0..8)
<> <> <> <> <> <> <> <> <>
##$D= (0..63)
0 1 0 0 0 0 0 0 0 0 0 0 0 0 0 0 0.0002 0 0 0 0 0 0 0 0 0 0 0 0 0 0 0 0
0 0 0 0 0 0 0 0 0 0 0 0 0 0 0 0 0 0 0 0 0 0 0 0 0 0 0 0 0 0 0
##$DATE= 1713319162
##$DE= 6.5
##$DECBNUC= <off>
##$DECIM= 2496
##$DECNUC= <off>
##$DECSTAT= 4
##$DIGMOD= 1
##$DIGTYP= 12
##$DQDMODE= 0
##$DR= 22
##$DS= 2
##$DSPFIRM= 0
##$DSPFVS= 20
##$DTYPA= 0
##$EXP= <PROTON>
##$F1LIST= <>
##$F2LIST= <>
##$F3LIST= <>
##$FCUCHAN= (0..9)
0 2 0 0 0 0 0 0 0 0
##$FL1= 90
##$FL2= 90
##$FL3= 90
##$FL4= 90
##$FOV= 20
##$FQ1LIST= <>
##$FQ2LIST= <>
##$FQ3LIST= <>
##$FQ4LIST= <>
##$FQ5LIST= <>
##$FQ6LIST= <>
##$FQ7LIST= <>
##$FQ8LIST= <>
##$FRQLO3= 14013.4084569812
##$FRQLO3N= 2
##$FS= (0..7)
83 83 83 83 83 83 83 83
##$FTLPGN= 0
##$FW= 125000
##$FnMODE= 0
##$FnTYPE= 0
##$GPNAM= (0..31)
<> <> <> <> <> <> <> <> <> <> <> <> <> <> <> <> <> <> <> <> <> <> <> <>
<> <> <> <> <> <> <> <>
##$GPX= (0..31)
0 0 0 0 0 0 0 0 0 0 0 0 0 0 0 0 0 0 0 0 0 0 0 0 0 0 0 0 0 0 0 0
##$GPY= (0..31)
0 0 0 0 0 0 0 0 0 0 0 0 0 0 0 0 0 0 0 0 0 0 0 0 0 0 0 0 0 0 0 0
##$GPZ= (0..31)
0 0 0 0 0 0 0 0 0 0 0 0 0 0 0 0 0 0 0 0 0 0 0 0 0 0 0 0 0 0 0 0
##$GRDPROG= <>
##$GRPDLY= 67.9842376708984
##$HDDUTY= 20
##$HDRATE= 1
##$HGAIN= (0..3)
0 0 0 0
##$HL1= 1
##$HL2= 35
##$HL3= 16
##$HL4= 17
##$HOLDER= 23
##$HPMOD= (0..7)
0 0 0 0 0 0 0 0
##$HPPRGN= 0
##$IN= (0..63)
0 0 0 0 0 0 0 0 0 0 0 0 0 0 0 0 0 0 0 0 0 0 0 0 0 0 0 0 0 0 0 0 0 0 0 0
0 0 0 0 0 0 0 0 0 0 0 0 0 0 0 0 0 0 0 0 0 0 0 0 0 0 0 0
##$INF= (0..7)
0 0 0 0 0 0 0 0
##$INP= (0..63)
0 0 0 0 0 0 0 0 0 0 0 0 0 0 0 0 0 0 0 0 0 0 0 0 0 0 0 0 0 0 0 0 0 0 0 0
0 0 0 0 0 0 0 0 0 0 0 0 0 0 0 0 0 0 0 0 0 0 0 0 0 0 0 0
##$INSTRUM= <spect>
##$L= (0..31)
1 1 1 1 1 1 1 1 1 1 1 1 1 1 1 1 1 1 1 1 1 1 1 1 1 1 1 1 1 1 1 1
##$LFILTER= 100
##$LGAIN= -12
##$LINPSTP= 0
##$LOCKED= yes
##$LOCKFLD= 731
##$LOCKGN= 130.0537109375
##$LOCKPOW= -30
##$LOCKPPM= 7.26999998092651
##$LOCNUC= <2H>
##$LOCPHAS= 204.5999
##$LOCSHFT= yes
##$LOCSW= 0
##$LTIME= 0.400000005960464
##$MASR= 4200
##$MASRLST= <masrlst>
##$MULEXPNO= (0..15)
0 0 0 0 0 0 0 0 0 0 0 0 0 0 0 0
##$NBL= 1
##$NC= -6
##$NLOGCH= 1
##$NOVFLW= 0
##$NS= 8
##$NUC1= <1H>
##$NUC2= <off>
##$NUC3= <off>
##$NUC4= <off>
##$NUC5= <off>
##$NUC6= <off>
##$NUC7= <off>
##$NUC8= <off>
##$NUCLEUS= <off>
##$NUSLIST= <automatic>
##$NusAMOUNT= 25
##$NusFPNZ= no
##$NusJSP= 0
##$NusSEED= 54321
##$NusT2= 1
##$NusTD= 0
##$O1= 2470.96654339884
##$O2= 2470.96654339884
##$O3= 2470.96654339884
##$O4= 2470.96654339884
##$O5= 2470.96654339884
##$O6= 2470.96654339884
##$O7= 2470.96654339884
##$O8= 2470.96654339884
##$OVERFLW= 0
##$P= (0..63)
9.2 9.2 18.4 0 0 17.16 26 52 20000 0 0 80000 80000 1000 0 0 1000 2500 100000
600 0 0 0 0 0 126 100000 9.2 0.1 1000 0 0 20000 0 0 0 0 0 0 0 2000 0 0
0 300 0 0 0 0 0 0 0 0 0 0 0 0 0 0 0 0 0 0 0
##$PACOIL= (0..15)
0 0 0 0 0 0 0 0 0 0 0 0 0 0 0 0
##$PAPS= 0
##$PARMODE= 0
##$PCPD= (0..9)
0 90 0 0 0 0 0 0 0 0
##$PEXSEL= (0..9)
1 1 1 1 1 1 1 1 1 1
##$PHCOR= (0..31)
0 0 0 0 0 0 0 0 0 0 0 0 0 0 0 0 0 0 0 0 0 0 0 0 0 0 0 0 0 0 0 0
##$PHLIST= <>
##$PHP= 1
##$PH_ref= 0
##$PL= (0..63)
120 120 120 120 120 120 120 120 120 120 120 120 120 120 120 120 120 120
120 120 120 120 120 120 120 120 120 120 120 120 120 120 120 120 120 120
120 120 120 120 120 120 120 120 120 120 120 120 120 120 120 120 120 120
120 120 120 120 120 120 120 120 120 120
##$PLSTEP= 0.1
##$PLSTRT= -6
##$PLW= (0..63)
0 18 0 0 0 0 0 0 0 6.0941e-005 2.2537 0.12591 0 0 0 0 0 0 18 0.18809 0
0 0 0 0 0 0 0.38385 0 2.2537 0 0 2.4376e-006 0 0 0 0 0 0 0 0 0 0 0 0 0
0 0 0 0 0 0 0 0 0 0 0 0 0 0 0 0 0 0
##$PLWMAX= (0..7)
42.3701 0 0 0 0 0 0 0
##$POWMOD= 0
##$PQPHASE= 0
##$PQSCALE= 1
##$PR= 1
##$PRECHAN= (0..15)
-1 2 0 1 -1 -1 -1 -1 -1 -1 -1 -1 -1 -1 -1 -1
##$PRGAIN= 0
##$PROBHD= <5 mm PABBO BB/19F-1H/D Z-GRD Z116098/0117
>
##$PULPROG= <zg30>
##$PW= 0
##$PYNM= <>
##$QNP= 0
##$RD= 0
##$RECCHAN= (0..15)
0 2 0 0 0 0 0 0 0 0 0 0 0 0 0 0
##$RECPH= 0
##$RECPRE= (0..15)
-1 0 -1 -1 -1 -1 -1 -1 -1 -1 -1 -1 -1 -1 -1 -1
##$RECPRFX= (0..15)
-1 -1 -1 -1 -1 -1 -1 -1 -1 -1 -1 -1 -1 -1 -1 -1
##$RECSEL= (0..15)
0 0 1 0 0 0 0 0 0 0 0 0 0 0 0 0
##$RG= 99.16
##$RO= 0
##$ROUTWD1= (0..23)
0 2 2 2 2 2 2 2 0 0 0 0 0 0 0 0 0 0 0 0 1 1 0 0
##$ROUTWD2= (0..23)
0 2 2 2 2 2 2 2 0 0 0 0 0 0 0 0 0 0 1 0 1 1 0 0
##$RSEL= (0..15)
0 0 2 0 0 0 0 0 0 0 0 0 0 0 0 0
##$S= (0..7)
83 4 83 83 83 83 83 83
##$SELREC= (0..9)
0 0 0 0 0 0 0 0 0 0
##$SFO1= 400.132470966543
##$SFO2= 400.132470966543
##$SFO3= 400.132470966543
##$SFO4= 400.132470966543
##$SFO5= 400.132470966543
##$SFO6= 400.132470966543
##$SFO7= 400.132470966543
##$SFO8= 400.132470966543
##$SOLVENT= <CDCl3>
##$SOLVOLD= <off>
##$SP= (0..63)
120 120 120 120 120 120 120 120 120 120 120 120 120 120 120 120 120 120
120 120 120 120 120 120 120 120 120 120 120 120 120 120 120 120 120 120
120 120 120 120 120 120 120 120 120 120 120 120 120 120 120 120 120 120
120 120 120 120 120 120 120 120 120 120
##$SPECTR= 0
##$SPINCNT= 0
##$SPNAM= (0..63)
<> <Gaus1_270.1000> <Gaus1_180r.1000> <> <> <Squa100.1000> <Squa100.1000>
<> <Squa100.1000> <> <Squa100.1000> <Squa100.1000> <> <> <> <> <> <> <>
<Sinc1.1000> <Sinc1.1000> <Sinc1.1000> <Sinc1.1000> <> <> <> <> <> <> <Crp60,20,20.10>
<Bip720,50,20.1> <> <> <> <> <> <> <> <> <> <> <> <> <> <> <> <> <> <>
<> <> <> <> <> <> <> <> <> <> <> <> <> <> <>
##$SPOAL= (0..63)
0.5 1 0.5 0.5 0.5 0.5 0.5 0.5 0.5 0.5 0.5 0.5 0.5 0.5 0.5 0.5 0.5 0.5 0.5
1 1 1 1 0.5 0.5 0.5 0.5 0.5 0.5 0.5 0.5 0.5 0.5 0.5 0.5 0.5 0.5 0.5 0.5
0.5 0.5 0.5 0.5 0.5 0.5 0.5 0.5 0.5 0.5 0.5 0.5 0.5 0.5 0.5 0.5 0.5 0.5
0.5 0.5 0.5 0.5 0.5 0.5 0.5
##$SPOFFS= (0..63)
0 0 0 0 0 0 0 0 0 0 0 0 0 0 0 0 0 0 0 0 0 0 0 0 0 0 0 0 0 0 0 0 0 0 0 0
0 0 0 0 0 0 0 0 0 0 0 0 0 0 0 0 0 0 0 0 0 0 0 0 0 0 0 0
##$SPPEX= (0..63)
0 0 0 0 0 0 0 0 0 0 0 0 0 0 0 0 0 0 0 0 0 0 0 0 0 0 0 0 0 0 0 0 0 0 0 0
0 0 0 0 0 0 0 0 0 0 0 0 0 0 0 0 0 0 0 0 0 0 0 0 0 0 0 0
##$SPW= (0..63)
0 1.2648e-005 5.6211e-006 0 0 0.0015235 6.0941e-005 0 1.5235e-007 0 0.0015235
0.0015235 0 0 0 0 0 0 0 8.973111e-006 1.394841e-005 6.512919e-006 3.512363e-005
0 0 0 0 0 0 0.058194 1.0834 0 0 0 0 0 0 0 0 0 0 0 0 0 0 0 0 0 0 0 0 0 0
0 0 0 0 0 0 0 0 0 0 0
##$SUBNAM= (0..9)
<> <> <> <> <> <> <> <> <> <>
##$SW= 20.0254193154209
##$SWIBOX= (0..19)
0 0 2 0 0 0 0 0 0 0 0 0 0 0 0 0 0 0 0 0
##$SW_h= 8012.82051282051
##$SWfinal= 0
##$TD= 65536
##$TD0= 1
##$TE= 295.3188
##$TE1= 295.3188
##$TE2= 0
##$TE3= 0
##$TE4= 0
##$TEG= 300
##$TE_PIDX= 1
##$TE_STAB= (0..9)
0 0 0 0 0 0 0 0 0 0
##$TL= (0..7)
120 120 120 120 120 120 120 120
##$TUNHIN= 0
##$TUNHOUT= 0
##$TUNXOUT= 0
##$USERA1= <>
##$USERA2= <>
##$USERA3= <>
##$USERA4= <>
##$USERA5= <>
##$V9= 5
##$VALIST= <>
##$VCLIST= <>
##$VD= 0
##$VDLIST= <>
##$VPLIST= <>
##$VTLIST= <>
##$WBST= 1024
##$WBSW= 4
##$XGAIN= (0..3)
0 0 0 0
##$XL= 0
##$YL= 0
##$YMAX_a= 780026
##$YMIN_a= -1318099
##$ZGOPTNS= <>
##$ZL1= 120
##$ZL2= 120
##$ZL3= 120
##$ZL4= 120
##END=
