# Supplementary material for: Silver-Catalyzed Radical Umpolung Cross-Coupling of Silyl Enol Ethers with Activated Methylene Compounds: Access to Diverse Tricarbonyl Derivatives
Source: J Org Chem. 2024 Jun 15;89(13):9298–302. doi: 10.1021/acs.joc.4c00310 (PMC11232002; doi:10.1021/acs.joc.4c00310)
Supplement: Supplementary file 2 — jo4c00310_si_002.zip [file jo4c00310_si_002.zip › FID/3aa/3aa-1H/scon2]

##TITLE= Parameter file, TOPSPIN		Version 3.2
##JCAMPDX= 5.0
##DATATYPE= Parameter Values
##NPOINTS= 1	$$ modification sequence number
##ORIGIN= Bruker BioSpin GmbH
##OWNER= nmr
$$ 2023-10-30 10:34:31.185 +0800  nmr@CZC2222X4P
$$ D:/data/DBX/nmr/30102023-WXS4431/12/scon2
$$ process C:\Bruker\TOPSPIN\prog\mod\go.exe
##$BLKTR= (0..19)
3 3 3 3 3 3 3 3 3 3 3 3 3 3 3 3 3 3 3 3
##$DE1= 4.5
##$DEADC= 0.5
##$DEPA= 4.5
##$DERX= 1.5
##$FILCOR= 0
##$GRADCHAN= 0
##$GRADPRE= (0..1)
10 10
##$HD_BLKTR= (0..19)
1 1 1 1 1 1 1 1 1 1 1 1 1 1 1 1 1 1 1 1
##$HD_DE1= 5
##$HD_DEADC= 0
##$HD_DEPA= 2.5
##$HD_DERX= 0
##END=
