# Supplementary material for: Silver-Catalyzed Radical Umpolung Cross-Coupling of Silyl Enol Ethers with Activated Methylene Compounds: Access to Diverse Tricarbonyl Derivatives
Source: J Org Chem. 2024 Jun 15;89(13):9298–302. doi: 10.1021/acs.joc.4c00310 (PMC11232002; doi:10.1021/acs.joc.4c00310)
Supplement: Supplementary file 2 — jo4c00310_si_002.zip [file jo4c00310_si_002.zip › FID/3c/3c-1H/audita.txt]

##TITLE= Audit trail, TOPSPIN		Version 3.2
##JCAMPDX= 5.01
##ORIGIN= Bruker BioSpin GmbH
##OWNER= nmr
$$ D:/data/DBX/nmr/17042024-WXS2054/4/audita.txt
##AUDIT TRAIL=  $$ (NUMBER, WHEN, WHO, WHERE, PROCESS, VERSION, WHAT)
(   1,<2024-04-17 10:10:30.220 +0800>,<nmr>,<CZC2222X4P>,<go>,<TOPSPIN 3.2>,
      <created by zg
	started at 2024-04-17 10:09:37.663 +0800,
	POWCHK enabled, PULCHK disabled,
       configuration hash MD5:
       1E FD 4B D8 FB 14 2C AE 97 86 C7 CD 39 F6 16 35
       data hash MD5: 64K
       3D 45 93 A4 C6 93 75 9F F9 31 63 AD C6 F0 D7 E6>)
(   2,<2024-04-17 10:10:30.938 +0800>,<nmr>,<CZC2222X4P>,<audit>,<TOPSPIN 3.2>,
      <user comment:
       ICON-NMR User ID: DBX
       data hash MD5: 64K
       3D 45 93 A4 C6 93 75 9F F9 31 63 AD C6 F0 D7 E6>)
(   3,<2024-04-17 10:10:30.969 +0800>,<nmr>,<CZC2222X4P>,<audit>,<TOPSPIN 3.2>,
      <user comment:
       ICON-NMR User ID: DBX
       data hash MD5: 64K
       3D 45 93 A4 C6 93 75 9F F9 31 63 AD C6 F0 D7 E6>)
##END=

$$ hash MD5
$$ 41 61 4D 87 C1 B4 0E 24 43 A4 1F F8 C1 8F E5 D0
