# Supplementary material for: Silver-Catalyzed Radical Umpolung Cross-Coupling of Silyl Enol Ethers with Activated Methylene Compounds: Access to Diverse Tricarbonyl Derivatives
Source: J Org Chem. 2024 Jun 15;89(13):9298–302. doi: 10.1021/acs.joc.4c00310 (PMC11232002; doi:10.1021/acs.joc.4c00310)
Supplement: Supplementary file 2 — jo4c00310_si_002.zip [file jo4c00310_si_002.zip › FID/3d/3d-1H/audita.txt]

##TITLE= Audit trail, TOPSPIN		Version 3.2
##JCAMPDX= 5.01
##ORIGIN= Bruker BioSpin GmbH
##OWNER= nmr
$$ D:/data/DBX/nmr/31102022-wxs6720/14/audita.txt
##AUDIT TRAIL=  $$ (NUMBER, WHEN, WHO, WHERE, PROCESS, VERSION, WHAT)
(   1,<2022-10-31 11:49:17.696 +0800>,<nmr>,<CZC2222X4P>,<go>,<TOPSPIN 3.2>,
      <created by zg
	started at 2022-10-31 11:48:25.139 +0800,
	POWCHK enabled, PULCHK disabled,
       configuration hash MD5:
       BA FB E9 32 A8 B0 B2 1E CC ED 4F DD A1 32 F2 D1
       data hash MD5: 64K
       88 43 16 5C 48 64 36 84 2C 56 80 13 C4 D6 9B 9B>)
(   2,<2022-10-31 11:49:18.179 +0800>,<nmr>,<CZC2222X4P>,<audit>,<TOPSPIN 3.2>,
      <user comment:
       ICON-NMR User ID: DBX
       data hash MD5: 64K
       88 43 16 5C 48 64 36 84 2C 56 80 13 C4 D6 9B 9B>)
(   3,<2022-10-31 11:49:18.195 +0800>,<nmr>,<CZC2222X4P>,<audit>,<TOPSPIN 3.2>,
      <user comment:
       ICON-NMR User ID: DBX
       data hash MD5: 64K
       88 43 16 5C 48 64 36 84 2C 56 80 13 C4 D6 9B 9B>)
##END=

$$ hash MD5
$$ 7C 40 1F AF 0A 16 D5 A2 1A 15 25 79 A3 35 15 D4
