# Supplementary material for: Silver-Catalyzed Radical Umpolung Cross-Coupling of Silyl Enol Ethers with Activated Methylene Compounds: Access to Diverse Tricarbonyl Derivatives
Source: J Org Chem. 2024 Jun 15;89(13):9298–302. doi: 10.1021/acs.joc.4c00310 (PMC11232002; doi:10.1021/acs.joc.4c00310)
Supplement: Supplementary file 2 — jo4c00310_si_002.zip [file jo4c00310_si_002.zip › FID/3e/3e-1H/audita.txt]

##TITLE= Audit trail, TOPSPIN		Version 3.2
##JCAMPDX= 5.01
##ORIGIN= Bruker BioSpin GmbH
##OWNER= nmr
$$ D:/data/DBX/nmr/09112022-wxs7073/7/audita.txt
##AUDIT TRAIL=  $$ (NUMBER, WHEN, WHO, WHERE, PROCESS, VERSION, WHAT)
(   1,<2022-11-09 14:06:28.701 +0800>,<nmr>,<CZC2222X4P>,<go>,<TOPSPIN 3.2>,
      <created by zg
	started at 2022-11-09 14:05:36.145 +0800,
	POWCHK enabled, PULCHK disabled,
       configuration hash MD5:
       C7 32 4F FD 2D DD 0E 22 44 21 9E E9 F3 E5 23 7D
       data hash MD5: 64K
       C7 07 4A 3D A7 63 47 40 9C 34 95 8A 9A 6A 28 A1>)
(   2,<2022-11-09 14:06:29.528 +0800>,<nmr>,<CZC2222X4P>,<audit>,<TOPSPIN 3.2>,
      <user comment:
       ICON-NMR User ID: DBX
       data hash MD5: 64K
       C7 07 4A 3D A7 63 47 40 9C 34 95 8A 9A 6A 28 A1>)
(   3,<2022-11-09 14:06:29.559 +0800>,<nmr>,<CZC2222X4P>,<audit>,<TOPSPIN 3.2>,
      <user comment:
       ICON-NMR User ID: DBX
       data hash MD5: 64K
       C7 07 4A 3D A7 63 47 40 9C 34 95 8A 9A 6A 28 A1>)
##END=

$$ hash MD5
$$ DC 37 8E 51 46 2A 7F 94 5B 6C F6 C7 C3 B7 4A CA
