# Supplementary material for: Silver-Catalyzed Radical Umpolung Cross-Coupling of Silyl Enol Ethers with Activated Methylene Compounds: Access to Diverse Tricarbonyl Derivatives
Source: J Org Chem. 2024 Jun 15;89(13):9298–302. doi: 10.1021/acs.joc.4c00310 (PMC11232002; doi:10.1021/acs.joc.4c00310)
Supplement: Supplementary file 2 — jo4c00310_si_002.zip [file jo4c00310_si_002.zip › FID/3h/3h-13C/shimvalues]

# Thu Mar 30 06:49:11 2023
#$$PROBEID=1
#$$PROBEINFO=5 mm PABBO BB/19F-1H/D Z-GRD Z116098/0117
#$$PICSINFO=Z116098_0117_01.par
#
# Active Shim Gradients
#
Z           		1106            
Z2          		659             
Z3          		-587            
Z4          		-3682           
Z5          		160             
Z6          		1931            
Z7          		-2275           
Z8          		3847            
X           		1907            
XZ          		-6541           
XZ2         		34              
XZ3         		1346            
XZ4         		-940            
XZ5         		-1535           
Y           		-1400           
YZ          		258             
YZ2         		296             
YZ3         		-2019           
YZ4         		272             
YZ5         		12686           
XY          		3801            
XYZ         		-1312           
XYZ2        		-1893           
XYZ3        		-245            
XYZ4        		1921            
XYZ5        		458             
(X2-Y2)     		6454            
(X2-Y2)Z    		6132            
(X2-Y2)Z2   		483             
(X2-Y2)Z3   		-1500           
(X2-Y2)Z4   		-505            
(X2-Y2)Z5   		5750            
X3          		-3261           
X3Z         		-1652           
Y3          		-934            
Y3Z         		611             
#
# Lock Parameter
#
FIELD		729.195 
LOCKPHASE		204.600 
LOCKPOWER		-30.000 
LOCKGAIN		128.079 
LOCKDC		-75.000 
LOCKSHIFT		7.270   
LOOPGAIN		-12.000 
LOOPTIME		0.400   
LOOPFILTER		100.000 
#
IEEE64_VERSION_CODE 1
#
# Shim currents 
#
SHIM_SETTING [1 ]  211.93066604    
SHIM_SETTING [2 ]  -2111.95374140  
SHIM_SETTING [3 ]  947.87309801    
SHIM_SETTING [4 ]  4618.84781056   
SHIM_SETTING [5 ]  -1964.11746005  
SHIM_SETTING [6 ]  -3001.09645935  
SHIM_SETTING [7 ]  -347.35028878   
SHIM_SETTING [8 ]  4583.45670311   
SHIM_SETTING [9 ]  -989.73753177   
SHIM_SETTING [10]  376.49246919    
SHIM_SETTING [11]  0.00000000      
SHIM_SETTING [12]  -1545.25300000  
SHIM_SETTING [13]  -322.41300000   
SHIM_SETTING [14]  -780.26300000   
SHIM_SETTING [15]  -4672.16400000  
SHIM_SETTING [16]  7042.20500000   
SHIM_SETTING [17]  -1996.93900000  
SHIM_SETTING [18]  7646.60800000   
SHIM_SETTING [19]  -1573.86200000  
SHIM_SETTING [20]  1911.03400000   
SHIM_SETTING [21]  11142.50500000  
SHIM_SETTING [22]  -2295.34000000  
SHIM_SETTING [23]  13802.07500000  
SHIM_SETTING [24]  -590.50800000   
SHIM_SETTING [25]  7656.18600000   
SHIM_SETTING [26]  -3585.26800000  
SHIM_SETTING [27]  -2382.77300000  
SHIM_SETTING [28]  2031.29700000   
SHIM_SETTING [29]  3282.29000000   
SHIM_SETTING [30]  3443.03900000   
SHIM_SETTING [31]  3113.32100000   
SHIM_SETTING [32]  -3639.06600000  
SHIM_SETTING [33]  99.47300000     
SHIM_SETTING [34]  2816.09000000   
SHIM_SETTING [35]  2649.41600000   
SHIM_SETTING [36]  3883.09500000   
SHIM_SETTING [37]  -11848.37200000 
SHIM_SETTING [38]  10761.58500000  
SHIM_SETTING [39]  -6839.63900000  
SHIM_SETTING [40]  0.00000000      
