# Supplementary material for: Silver-Catalyzed Radical Umpolung Cross-Coupling of Silyl Enol Ethers with Activated Methylene Compounds: Access to Diverse Tricarbonyl Derivatives
Source: J Org Chem. 2024 Jun 15;89(13):9298–302. doi: 10.1021/acs.joc.4c00310 (PMC11232002; doi:10.1021/acs.joc.4c00310)
Supplement: Supplementary file 2 — jo4c00310_si_002.zip [file jo4c00310_si_002.zip › FID/3h/3h-1H/audita.txt]

##TITLE= Audit trail, TOPSPIN		Version 3.2
##JCAMPDX= 5.01
##ORIGIN= Bruker BioSpin GmbH
##OWNER= nmr
$$ D:/data/DBX/nmr/28032023-WXS9919/5/audita.txt
##AUDIT TRAIL=  $$ (NUMBER, WHEN, WHO, WHERE, PROCESS, VERSION, WHAT)
(   1,<2023-03-28 13:02:57.451 +0800>,<nmr>,<CZC2222X4P>,<go>,<TOPSPIN 3.2>,
      <created by zg
	started at 2023-03-28 13:02:04.910 +0800,
	POWCHK enabled, PULCHK disabled,
       configuration hash MD5:
       63 2C 69 47 BB 42 57 5B A4 91 F3 09 6A 81 16 C8
       data hash MD5: 64K
       24 FF BE 8B 29 49 94 CE 51 91 73 77 61 8A 74 59>)
(   2,<2023-03-28 13:02:58.153 +0800>,<nmr>,<CZC2222X4P>,<audit>,<TOPSPIN 3.2>,
      <user comment:
       ICON-NMR User ID: DBX
       data hash MD5: 64K
       24 FF BE 8B 29 49 94 CE 51 91 73 77 61 8A 74 59>)
(   3,<2023-03-28 13:02:58.184 +0800>,<nmr>,<CZC2222X4P>,<audit>,<TOPSPIN 3.2>,
      <user comment:
       ICON-NMR User ID: DBX
       data hash MD5: 64K
       24 FF BE 8B 29 49 94 CE 51 91 73 77 61 8A 74 59>)
##END=

$$ hash MD5
$$ 81 D2 BA 58 F6 94 3B 30 9C 41 4C 18 C3 D3 B6 2B
