# Supplementary material for: Silver-Catalyzed Radical Umpolung Cross-Coupling of Silyl Enol Ethers with Activated Methylene Compounds: Access to Diverse Tricarbonyl Derivatives
Source: J Org Chem. 2024 Jun 15;89(13):9298–302. doi: 10.1021/acs.joc.4c00310 (PMC11232002; doi:10.1021/acs.joc.4c00310)
Supplement: Supplementary file 2 — jo4c00310_si_002.zip [file jo4c00310_si_002.zip › FID/3i/3i-1H/audita.txt]

##TITLE= Audit trail, TOPSPIN		Version 3.2
##JCAMPDX= 5.01
##ORIGIN= Bruker BioSpin GmbH
##OWNER= nmr
$$ D:/data/DBX/nmr/03112022-WXS6876/7/audita.txt
##AUDIT TRAIL=  $$ (NUMBER, WHEN, WHO, WHERE, PROCESS, VERSION, WHAT)
(   1,<2022-11-03 13:00:56.797 +0800>,<nmr>,<CZC2222X4P>,<go>,<TOPSPIN 3.2>,
      <created by zg
	started at 2022-11-03 13:00:04.225 +0800,
	POWCHK enabled, PULCHK disabled,
       configuration hash MD5:
       BA FB E9 32 A8 B0 B2 1E CC ED 4F DD A1 32 F2 D1
       data hash MD5: 64K
       2A 1B 55 1E D0 15 6B 63 81 2E 5B 87 13 CD 82 F2>)
(   2,<2022-11-03 13:00:57.327 +0800>,<nmr>,<CZC2222X4P>,<audit>,<TOPSPIN 3.2>,
      <user comment:
       ICON-NMR User ID: DBX
       data hash MD5: 64K
       2A 1B 55 1E D0 15 6B 63 81 2E 5B 87 13 CD 82 F2>)
(   3,<2022-11-03 13:00:57.359 +0800>,<nmr>,<CZC2222X4P>,<audit>,<TOPSPIN 3.2>,
      <user comment:
       ICON-NMR User ID: DBX
       data hash MD5: 64K
       2A 1B 55 1E D0 15 6B 63 81 2E 5B 87 13 CD 82 F2>)
##END=

$$ hash MD5
$$ F2 60 8B 25 E2 B7 0A A7 0E FE D7 3D 86 37 E8 66
